# Supplementary material for: Investigation of the Spatial Structure of Flufenamic Acid in Supercritical Carbon Dioxide Media via 2D NOESY
Source: Materials (Basel). 2023 Feb 11;16(4):1524. doi: 10.3390/ma16041524 (PMC9961892; doi:10.3390/ma16041524)
Supplement: Supplementary file 1 [file materials-16-01524-s001.zip]

Archive with 1 entries (1 files):
- materials-2146985-supplementary.pdf
